# Supplementary material for: A New Staining Method Using Methionyl-tRNA Synthetase 1 Antibody for Endoscopic Ultrasound-Guided Fine-Needle Aspiration Cytology of Pancreatic Cancer
Source: Diagnostics (Basel). 2025 Jul 15;15(14):1783. doi: 10.3390/diagnostics15141783 (PMC12293401; doi:10.3390/diagnostics15141783)
Supplement: Supplementary file 1 [file diagnostics-15-01783-s001.zip]

Archive with 1 entries (1 files):
- diagnostics-3678144-Supplementary.pdf
